# Supplementary material for: 4,4′-Dimethyl-1,1′-[ethyl­enedioxy­bis(nitrilo­methyl­idyne)]dibenzene
Source: Acta Crystallogr Sect E Struct Rep Online. 2009 May 7;65(Pt 6):o1193. doi: 10.1107/S1600536809015840 (PMC2969725; doi:10.1107/S1600536809015840)
Supplement: Supplementary file 2 [file e-65-o1193-Isup2.hkl]

# 
# h,k,l, Fc-squared, Fo-squared, sigma(Fo-squared) and status flag 
# 
data_I
_shelx_title ' 090409e in P2(1)/c' 
_shelx_refln_list_code          4 
_shelx_F_calc_maximum      125.84 
_exptl_crystal_F_000       316.00 
_reflns_d_resolution_high  0.8402 
 
loop_ 
 _symmetry_equiv_pos_as_xyz 
 'x, y, z' 
 '-x, y+1/2, -z+1/2' 
 '-x, -y, -z' 
 'x, -y-1/2, z-1/2' 
 
_cell_length_a    13.6946 
_cell_length_b     4.8196 
_cell_length_c    12.1644 
_cell_angle_alpha  90.000 
_cell_angle_beta  104.936 
_cell_angle_gamma  90.000 
 
_shelx_F_squared_multiplier     1.000 
 
loop_ 
 _refln_index_h 
 _refln_index_k 
 _refln_index_l 
 _refln_F_squared_calc 
 _refln_F_squared_meas 
 _refln_F_squared_sigma 
 _refln_observed_status 
   1   0   0     1279.23     1664.74     14.94 o 
   2   0   0      574.82      691.46      6.93 o 
   3   0   0      357.10      428.12      5.85 o 
   4   0   0      104.87      121.20      3.54 o 
   5   0   0       16.33       12.47      1.69 o 
   6   0   0       15.31       15.22      1.22 o 
   7   0   0        0.02        0.21      0.85 o 
   8   0   0        4.03        3.28      1.00 o 
   9   0   0        6.23        5.83      1.14 o 
  10   0   0      239.03      231.35      6.16 o 
  11   0   0       83.81       87.01      5.24 o 
  12   0   0     1061.82     1093.55     18.33 o 
  13   0   0      387.40      430.12     11.86 o 
  14   0   0      213.37      220.07      8.78 o 
  15   0   0        1.37        3.08      2.46 o 
   1   1   0        0.02        0.20      0.68 o 
   2   1   0      530.24      486.99     21.04 o 
   3   1   0     4389.47     4390.98    100.43 o 
   4   1   0     1621.99     1750.00     64.96 o 
   5   1   0      242.01      197.82      4.26 o 
   6   1   0      175.05      205.67      8.07 o 
   7   1   0      280.88      288.86      7.47 o 
   8   1   0      174.46      184.03     10.71 o 
   9   1   0      434.96      445.52     20.73 o 
  10   1   0        0.72        1.82      1.22 o 
  11   1   0      118.56      111.23      6.91 o 
  12   1   0       19.46       17.03      1.63 o 
  13   1   0        2.41        1.81      1.40 o 
  14   1   0        3.31        2.43      1.40 o 
  15   1   0       42.47       43.11      3.15 o 
   0   2   0        3.03        4.47      1.39 o 
   1   2   0       18.77       24.93      1.58 o 
   2   2   0       19.79       10.79      1.24 o 
   3   2   0      249.93      258.92      4.24 o 
   4   2   0      875.08      906.36     17.84 o 
   5   2   0      193.12      191.53      5.04 o 
   6   2   0        2.03        1.57      0.88 o 
   7   2   0      165.68      169.13     10.01 o 
   8   2   0      216.23      195.20     10.15 o 
   9   2   0       59.95       75.76      3.67 o 
  10   2   0        0.00        0.55      0.84 o 
  11   2   0        0.20       -0.26      0.96 o 
  12   2   0        2.84        1.97      1.16 o 
  13   2   0        0.05        0.42      1.06 o 
  14   2   0        4.88        4.99      1.31 o 
   1   3   0       93.98      102.80      3.16 o 
   2   3   0      143.03      136.49      8.58 o 
   3   3   0        0.27       -0.96      0.64 o 
   4   3   0        9.63       10.01      1.08 o 
   5   3   0        3.98        3.84      1.27 o 
   6   3   0       52.39       57.25      2.17 o 
   7   3   0        6.45        6.51      1.21 o 
   8   3   0        2.81        3.43      1.01 o 
   9   3   0        0.17       -0.50      0.92 o 
  10   3   0        0.06        0.23      0.91 o 
  11   3   0        2.14        3.32      1.09 o 
  12   3   0       17.74       11.71      1.42 o 
  13   3   0       11.26       15.24      1.87 o 
   0   4   0       67.67       75.00      4.62 o 
   1   4   0       78.25       70.19      8.32 o 
   2   4   0       31.79       28.80      1.37 o 
   3   4   0        0.24        0.07      0.72 o 
   4   4   0        2.32        2.68      0.93 o 
   5   4   0       18.27       19.12      2.03 o 
   6   4   0        7.16        7.69      1.24 o 
   7   4   0       82.26       81.41      3.10 o 
   8   4   0        0.44        1.81      1.21 o 
   9   4   0        0.40        0.14      1.06 o 
  10   4   0        0.10       -0.22      1.10 o 
  11   4   0       12.23       15.91      1.95 o 
   1   5   0        1.55        1.83      1.14 o 
   2   5   0        1.91        1.39      1.29 o 
   3   5   0        3.39        3.85      1.63 o 
   4   5   0       75.09       55.14      7.31 o 
   5   5   0        6.44        4.98      1.58 o 
   6   5   0        0.29        0.38      1.33 o 
   7   5   0        1.80        1.29      1.39 o 
 -15   1   1      127.71      113.92      4.80 o 
 -14   1   1        0.19        3.09      1.47 o 
 -13   1   1        0.62        0.65      1.25 o 
 -12   1   1       16.58       17.28      1.51 o 
 -11   1   1       13.61       12.71      1.74 o 
 -10   1   1       52.13       59.05      2.34 o 
  -9   1   1       43.13       47.29      2.04 o 
  -8   1   1       19.57       12.34      1.24 o 
  -7   1   1      812.73      872.06     12.05 o 
  -6   1   1      357.35      410.84     10.70 o 
  -5   1   1       74.83       84.65      4.66 o 
  -4   1   1        5.21        1.34      1.57 o 
  -3   1   1     9989.58     9557.71     66.13 o 
  -2   1   1      325.75      267.70      2.09 o 
  -1   1   1     1354.79     1394.68     14.79 o 
   0   1   1      174.95      166.35      1.97 o 
   1   1   1      153.66      146.09      4.19 o 
   2   1   1      745.17      749.77     10.63 o 
   3   1   1       16.69       13.65      0.60 o 
   4   1   1      675.91      739.30     15.50 o 
   5   1   1      105.51       97.21      4.25 o 
   6   1   1      428.56      463.57     13.52 o 
   7   1   1      296.87      338.10     20.70 o 
   8   1   1      194.53      211.95      3.79 o 
   9   1   1      245.84      232.16      4.13 o 
  10   1   1      200.10      197.41      4.02 o 
  11   1   1      127.86      144.65      3.61 o 
  12   1   1       14.35       12.64      1.47 o 
  13   1   1       19.57       18.50      2.31 o 
  14   1   1        2.85        2.08      1.42 o 
  15   1   1        0.37        2.66      1.51 o 
 -15   2   1        3.71        4.92      1.79 o 
 -14   2   1        1.45        0.98      1.15 o 
 -13   2   1        0.05        0.08      1.06 o 
 -12   2   1        0.03       -0.09      1.21 o 
 -11   2   1        0.56       -0.41      1.21 o 
 -10   2   1       30.40       33.12      1.94 o 
  -9   2   1        1.37        2.04      1.09 o 
  -8   2   1       52.66       45.18      1.94 o 
  -7   2   1       61.09       61.22      2.13 o 
  -6   2   1      899.70      949.52     39.19 o 
  -5   2   1      518.83      551.82     15.16 o 
  -4   2   1        9.83        5.46      0.87 o 
  -3   2   1     1636.02     1816.08     23.30 o 
  -2   2   1      112.57      106.06      2.17 o 
  -1   2   1       43.28       46.78      2.08 o 
   0   2   1       26.00       21.33      1.92 o 
   1   2   1       24.28       21.47      1.44 o 
   2   2   1       15.09       11.08      0.90 o 
   3   2   1       61.43       55.84      1.57 o 
   4   2   1      494.43      522.57     14.93 o 
   5   2   1      105.94      109.89      3.25 o 
   6   2   1      289.33      254.74      3.29 o 
   7   2   1       14.89       15.59      1.37 o 
   8   2   1      234.87      238.90      9.31 o 
   9   2   1      208.17      205.54     13.25 o 
  10   2   1       10.67       10.93      1.25 o 
  11   2   1       81.74       78.82      5.80 o 
  12   2   1        6.88        6.99      1.42 o 
  13   2   1        2.90        1.78      1.14 o 
  14   2   1        3.03        4.50      1.69 o 
 -13   3   1        5.36        2.47      1.14 o 
 -12   3   1       23.41       25.85      2.12 o 
 -11   3   1       13.92       14.14      1.68 o 
 -10   3   1       14.52        7.64      1.26 o 
  -9   3   1       18.24       16.17      1.45 o 
  -8   3   1       10.24       10.93      1.39 o 
  -7   3   1       31.39       30.08      2.42 o 
  -6   3   1       17.22       16.68      1.41 o 
  -5   3   1        0.75        0.59      0.88 o 
  -4   3   1       12.72       12.65      1.24 o 
  -3   3   1       44.66       39.53      1.32 o 
  -2   3   1      101.14       90.29      2.67 o 
  -1   3   1       83.75       94.27      6.06 o 
   0   3   1      102.67      105.52      3.20 o 
   1   3   1      328.66      344.55      5.57 o 
   2   3   1       32.55       35.25      1.34 o 
   3   3   1       16.04       14.95      1.16 o 
   4   3   1       23.00       19.26      1.56 o 
   5   3   1      104.87       96.89      5.26 o 
   6   3   1        1.07       13.53      9.20 o 
   7   3   1        0.00       -0.55      0.75 o 
   8   3   1        0.49       -0.52      0.85 o 
   9   3   1        1.51        0.67      0.90 o 
  10   3   1        0.35        0.47      1.38 o 
  11   3   1        3.16        2.65      1.06 o 
  12   3   1       12.57       12.41      1.42 o 
  13   3   1       21.53       22.72      2.34 o 
 -11   4   1        0.08        0.22      1.32 o 
 -10   4   1        0.23       -0.85      1.23 o 
  -9   4   1        2.20        2.24      1.29 o 
  -8   4   1        5.11        5.47      1.36 o 
  -7   4   1       89.85       81.85      2.98 o 
  -6   4   1       20.35       17.47      1.51 o 
  -5   4   1        0.15        0.38      1.07 o 
  -4   4   1       38.32       39.40      2.39 o 
  -3   4   1        9.49        7.33      0.97 o 
  -2   4   1       18.69       14.26      0.98 o 
  -1   4   1       35.51       30.94      1.74 o 
   0   4   1        3.10        3.08      1.01 o 
   1   4   1        2.65        3.58      0.71 o 
   2   4   1        0.01        0.40      0.59 o 
   3   4   1        1.43        0.18      0.72 o 
   4   4   1        1.13        1.57      1.06 o 
   5   4   1       70.17       67.41      2.56 o 
   6   4   1       31.54       31.39      2.14 o 
   7   4   1        0.97        0.50      1.08 o 
   8   4   1        0.98        0.76      1.05 o 
   9   4   1        3.93        3.23      1.66 o 
  10   4   1        4.95        7.48      1.85 o 
  -7   5   1        1.21        0.31      2.00 o 
  -6   5   1        0.00       -1.39      2.16 o 
  -5   5   1        6.25        3.54      2.46 o 
  -4   5   1        3.05        4.77      2.16 o 
  -3   5   1      104.91      105.86      3.21 o 
  -2   5   1        7.67        8.57      1.21 o 
  -1   5   1        6.10        5.51      1.37 o 
   0   5   1        9.35        9.55      2.62 o 
   1   5   1        5.96        4.72      1.44 o 
   2   5   1       15.64       12.81      1.84 o 
   3   5   1        4.74        4.47      1.52 o 
   4   5   1       34.86       31.24      3.70 o 
   5   5   1        6.86        4.66      1.62 o 
   6   5   1        0.23        0.67      1.44 o 
   7   5   1        0.31        1.28      5.47 o 
 -16   0   2        7.20        6.31      2.31 o 
 -15   0   2       21.66       22.79      3.54 o 
 -14   0   2        1.02        2.93      2.16 o 
 -13   0   2      165.96      158.93      6.78 o 
 -12   0   2      146.72      160.01      6.78 o 
 -11   0   2      198.66      166.63      6.47 o 
 -10   0   2      759.94      769.69     13.09 o 
  -9   0   2     1047.19     1165.63     15.86 o 
  -8   0   2      104.55      118.12      4.62 o 
  -7   0   2        8.60        9.86      1.85 o 
  -6   0   2        1.03        2.16      0.98 o 
  -5   0   2      142.89      170.77      3.31 o 
  -4   0   2      221.47      234.09      5.55 o 
  -3   0   2       27.87       28.86      1.10 o 
  -2   0   2     1684.10     1355.55     32.73 o 
  -1   0   2     2163.55     1748.75     54.19 o 
   0   0   2      141.19      149.78      9.09 o 
   1   0   2    15835.35    16038.22     70.08 o 
   2   0   2     2020.69     2233.36     40.73 o 
   3   0   2     5247.21     6480.69    145.68 o 
   4   0   2      141.94      171.57      4.08 o 
   5   0   2      491.43      557.52      5.85 o 
   6   0   2       93.42      103.94      2.65 o 
   7   0   2       32.90       47.18      2.31 o 
   8   0   2        7.75        5.01      1.14 o 
   9   0   2        4.24        6.03      1.18 o 
  10   0   2        4.56        5.18      1.62 o 
  11   0   2       17.46       16.48      2.77 o 
  12   0   2        0.05        3.70      2.16 o 
  13   0   2      463.26      488.03     13.71 o 
  14   0   2      139.63      149.69      8.01 o 
  15   0   2        0.00        1.23      2.00 o 
 -15   1   2      103.13      106.38      4.57 o 
 -14   1   2       62.27       60.06      3.77 o 
 -13   1   2       37.23       35.28      2.67 o 
 -12   1   2       38.59       43.22      4.85 o 
 -11   1   2        4.34        3.38      1.20 o 
 -10   1   2       35.14       30.42      1.81 o 
  -9   1   2        7.30        6.97      1.15 o 
  -8   1   2       22.90       20.23      1.42 o 
  -7   1   2       18.78       24.20      3.38 o 
  -6   1   2     1486.48     1727.57     40.18 o 
  -5   1   2       21.50       23.76      0.88 o 
  -4   1   2      418.43      476.06     18.54 o 
  -3   1   2     2214.33     2411.68     34.22 o 
  -2   1   2     7381.17     7454.39     56.73 o 
  -1   1   2       41.55       36.47      0.91 o 
   0   1   2      358.00      354.13     21.01 o 
   1   1   2       25.41       24.39      0.99 o 
   2   1   2        2.89        2.12      0.51 o 
   3   1   2        0.02       -0.04      0.48 o 
   4   1   2       90.65       84.50      2.68 o 
   5   1   2        3.73        4.86      0.68 o 
   6   1   2      516.14      563.96     12.58 o 
   7   1   2      177.95      200.73      4.27 o 
   8   1   2        3.90        7.04      1.16 o 
   9   1   2       63.53       62.37      3.23 o 
  10   1   2      633.32      592.66     37.77 o 
  11   1   2        7.39        9.25      1.60 o 
  12   1   2       38.91       38.54      2.93 o 
  13   1   2        4.84        6.47      1.74 o 
  14   1   2        1.70        2.04      1.79 o 
 -15   2   2        0.57        1.50      1.66 o 
 -14   2   2        1.10        1.62      1.69 o 
 -13   2   2        8.74        3.20      1.30 o 
 -12   2   2        0.25       -0.04      1.08 o 
 -11   2   2       19.32       17.04      1.69 o 
 -10   2   2       28.47       25.10      1.77 o 
  -9   2   2        8.23        5.48      1.18 o 
  -8   2   2       77.91       82.60      2.51 o 
  -7   2   2       70.88       65.64      2.40 o 
  -6   2   2      977.64     1128.45     30.91 o 
  -5   2   2      545.83      542.81      8.51 o 
  -4   2   2      133.25      114.59      8.16 o 
  -3   2   2      106.96      120.06      1.80 o 
  -2   2   2        0.14        0.67      0.73 o 
  -1   2   2        2.29        1.53      0.77 o 
   0   2   2        2.46        3.41      1.13 o 
   1   2   2       89.62       86.28      2.82 o 
   2   2   2        0.11        0.69      0.59 o 
   3   2   2       12.74       11.00      0.85 o 
   4   2   2      499.77      459.81     11.33 o 
   5   2   2      351.53      335.09      5.25 o 
   6   2   2      264.53      253.65      4.07 o 
   7   2   2      292.09      268.84      4.09 o 
   8   2   2       44.60       42.71      2.51 o 
   9   2   2       97.99       98.30      3.50 o 
  10   2   2        1.84        0.73      1.01 o 
  11   2   2        1.48        0.55      1.01 o 
  12   2   2        0.00       15.69     12.56 o 
  13   2   2        0.20        0.43      1.05 o 
  14   2   2        2.40        2.31      2.23 o 
 -13   3   2        2.99        2.03      1.43 o 
 -12   3   2        0.51        0.87      1.65 o 
 -11   3   2       32.76       35.06      2.62 o 
 -10   3   2      115.42       91.21      3.06 o 
  -9   3   2      283.49      296.95      7.14 o 
  -8   3   2       47.92       42.74      2.78 o 
  -7   3   2       18.64       17.35      1.50 o 
  -6   3   2       63.39       64.72      2.43 o 
  -5   3   2       26.17       25.69      1.61 o 
  -4   3   2       64.85       65.02      3.82 o 
  -3   3   2        3.17        1.66      0.67 o 
  -2   3   2        3.38        1.99      0.90 o 
  -1   3   2       52.62       50.41      2.64 o 
   0   3   2        0.32       -0.64      0.80 o 
   1   3   2      374.11      330.97     17.47 o 
   2   3   2      378.55      408.34      4.15 o 
   3   3   2      283.28      279.31      6.27 o 
   4   3   2        0.41       -0.35      0.71 o 
   5   3   2      249.34      250.64      4.71 o 
   6   3   2       38.52       32.11      1.46 o 
   7   3   2        2.49        1.41      0.90 o 
   8   3   2       42.56       42.03      2.85 o 
   9   3   2       13.44       14.71      1.62 o 
  10   3   2        1.96        2.08      1.29 o 
  11   3   2       11.21        8.49      1.53 o 
  12   3   2       15.06       13.89      2.22 o 
 -11   4   2        2.01        0.18      1.46 o 
 -10   4   2        4.62        3.93      1.44 o 
  -9   4   2        3.13        3.45      1.33 o 
  -8   4   2        0.11       -0.58      1.24 o 
  -7   4   2       22.87       21.63      1.81 o 
  -6   4   2      134.65      135.24      6.83 o 
  -5   4   2        2.09        1.07      1.10 o 
  -4   4   2       11.37       10.74      1.16 o 
  -3   4   2        0.14       -0.24      0.74 o 
  -2   4   2       81.95       73.27      2.51 o 
  -1   4   2        8.54        8.24      1.22 o 
   0   4   2       50.13       50.54      2.78 o 
   1   4   2        1.46        1.02      1.06 o 
   2   4   2       36.23       31.38      2.39 o 
   3   4   2        0.42       -0.18      2.00 o 
   4   4   2        9.38        9.30      1.74 o 
   5   4   2       27.71       23.82      2.39 o 
   6   4   2       87.08       90.11      4.19 o 
   7   4   2        5.79        7.63      3.77 o 
   8   4   2        0.36        0.37      1.51 o 
   9   4   2        7.07        7.30      1.92 o 
  10   4   2        0.64        0.75      1.48 o 
  -7   5   2        4.15        0.75      1.40 o 
  -6   5   2        0.05        0.08      1.37 o 
  -5   5   2       12.49        7.58      1.58 o 
  -4   5   2       20.18       20.10      2.21 o 
  -3   5   2       57.62       52.00      2.33 o 
  -2   5   2        7.01        5.09      1.92 o 
  -1   5   2      116.08      178.79      8.16 o 
   0   5   2        0.07       39.94     35.34 o 
   1   5   2       19.88       20.49      2.93 o 
   2   5   2        1.66        1.69      1.39 o 
   3   5   2        1.25        1.67      1.36 o 
   4   5   2        1.28        1.15      1.42 o 
   5   5   2        4.54        5.14      1.77 o 
   6   5   2        1.09        0.46      1.31 o 
 -16   1   3       17.63       16.09      2.77 o 
 -15   1   3       14.13       14.37      2.06 o 
 -14   1   3       14.75       10.84      2.08 o 
 -13   1   3       70.58       67.98      3.43 o 
 -12   1   3       71.87       70.97      3.38 o 
 -11   1   3       40.13       43.43      3.59 o 
 -10   1   3       24.11       22.63      1.62 o 
  -9   1   3       10.79        7.30      1.12 o 
  -8   1   3        0.01       -0.38      0.81 o 
  -7   1   3       54.05       71.01      2.47 o 
  -6   1   3      475.18      556.76     17.20 o 
  -5   1   3        0.46        0.06      0.53 o 
  -4   1   3       90.06       87.60      3.08 o 
  -3   1   3        0.01       -0.70      0.47 o 
  -2   1   3     2921.85     2947.76     16.74 o 
  -1   1   3      596.17      539.31     10.49 o 
   0   1   3     1801.52     1694.98     37.85 o 
   1   1   3      305.52      303.58      6.18 o 
   2   1   3      550.47      564.94      5.73 o 
   3   1   3       21.78       22.18      0.95 o 
   4   1   3       50.06       66.51      1.63 o 
   5   1   3       28.92       40.71      1.31 o 
   6   1   3       13.21       15.97      1.03 o 
   7   1   3      127.18      141.83      3.25 o 
   8   1   3       83.75       82.42      4.80 o 
   9   1   3       14.69       14.69      1.47 o 
  10   1   3      182.34      179.02      5.21 o 
  11   1   3       96.32       94.61      3.16 o 
  12   1   3        0.06       -0.87      1.59 o 
  13   1   3        0.20        1.85      1.63 o 
  14   1   3       22.93       27.25      2.76 o 
 -15   2   3       11.55       10.51      2.12 o 
 -14   2   3        2.65        1.99      1.29 o 
 -13   2   3       11.57        8.78      1.55 o 
 -12   2   3       26.25       23.93      1.88 o 
 -11   2   3       15.72       14.76      1.74 o 
 -10   2   3        1.21        1.43      1.06 o 
  -9   2   3       11.12       10.80      1.89 o 
  -8   2   3        2.52        1.63      1.01 o 
  -7   2   3       95.68      109.06      5.40 o 
  -6   2   3      256.11      263.55     15.91 o 
  -5   2   3     2274.12     2517.61     48.50 o 
  -4   2   3      238.21      262.16      4.27 o 
  -3   2   3       11.24       13.69      0.84 o 
  -2   2   3       10.66       11.33      0.94 o 
  -1   2   3      205.63      235.61      2.94 o 
   0   2   3      146.59      140.38      5.76 o 
   1   2   3        5.69        6.51      0.83 o 
   2   2   3       80.79       91.70      2.22 o 
   3   2   3      135.61      134.12      1.78 o 
   4   2   3        2.91        2.27      0.60 o 
   5   2   3       15.33       14.79      1.32 o 
   6   2   3       30.70       31.35      1.42 o 
   7   2   3      649.14      644.81     17.03 o 
   8   2   3        5.34        5.68      1.24 o 
   9   2   3      209.58      198.58      5.39 o 
  10   2   3        8.32        7.40      1.49 o 
  11   2   3        6.82        7.73      1.35 o 
  12   2   3        9.25       10.50      1.53 o 
  13   2   3        0.17        0.10      1.33 o 
 -13   3   3        7.72        6.33      1.58 o 
 -12   3   3        2.55        1.25      1.21 o 
 -11   3   3       10.22        9.76      1.57 o 
 -10   3   3        4.36        4.41      1.42 o 
  -9   3   3        1.46        6.37      1.49 o 
  -8   3   3       66.23       62.30      2.58 o 
  -7   3   3      247.78      240.41     16.85 o 
  -6   3   3        3.89        4.11      1.07 o 
  -5   3   3       32.49       35.42      1.85 o 
  -4   3   3       77.22       82.54      2.49 o 
  -3   3   3        7.98        9.37      0.88 o 
  -2   3   3        0.04       -0.80      0.73 o 
  -1   3   3        6.17        5.73      0.90 o 
   0   3   3       11.28       10.31      0.68 o 
   1   3   3        6.70        8.23      1.73 o 
   2   3   3       44.58       46.28      2.41 o 
   3   3   3       21.11       26.41      1.58 o 
   4   3   3       63.67       61.48      2.40 o 
   5   3   3       16.84       16.87      1.47 o 
   6   3   3      150.05      147.32      3.58 o 
   7   3   3       62.43       62.75      3.43 o 
   8   3   3        4.05        4.41      1.73 o 
   9   3   3       18.77       17.84      3.62 o 
  10   3   3        2.43        0.09      1.58 o 
  11   3   3        0.72        0.71      2.54 o 
  12   3   3        0.21       -0.59      1.48 o 
 -11   4   3        4.09        6.04      1.63 o 
 -10   4   3       24.06       25.17      2.16 o 
  -9   4   3       13.42       11.60      1.67 o 
  -8   4   3        0.49        1.58      1.24 o 
  -7   4   3        3.58        0.70      1.62 o 
  -6   4   3       99.87      102.47      6.70 o 
  -5   4   3       78.44       87.36      7.93 o 
  -4   4   3      106.14      104.66      5.17 o 
  -3   4   3       16.37       14.38      1.55 o 
  -2   4   3      227.11      237.55      5.58 o 
  -1   4   3        9.04        9.60      1.77 o 
   0   4   3        5.08        5.93      2.62 o 
   1   4   3        9.37        8.52      1.85 o 
   2   4   3       68.19       64.66     12.32 o 
   3   4   3        0.01        0.82      1.22 o 
   4   4   3       27.23       28.34      2.56 o 
   5   4   3        9.62       10.62      1.90 o 
   6   4   3       22.31       22.10      2.56 o 
   7   4   3       81.43       73.60      3.97 o 
   8   4   3        3.50        4.93      1.63 o 
   9   4   3        0.37        0.46      1.52 o 
  -7   5   3        4.26        3.08      2.08 o 
  -6   5   3        0.71        0.51      1.62 o 
  -5   5   3       13.50       10.99      2.01 o 
  -4   5   3        0.33       -0.27      1.61 o 
  -3   5   3        3.41        3.07      1.00 o 
  -2   5   3       12.59       13.35      1.45 o 
  -1   5   3       58.54       71.92      5.85 o 
   0   5   3       86.48       95.46     10.32 o 
   1   5   3       39.61       43.27      2.99 o 
   2   5   3        2.18        3.81      1.58 o 
   3   5   3       10.23        8.48      1.79 o 
   4   5   3        0.39        0.48      1.47 o 
   5   5   3        2.22        1.66      1.47 o 
   6   5   3        0.63       -0.03      1.36 o 
 -16   0   4        0.63        1.08      1.85 o 
 -15   0   4        0.01        2.77      2.00 o 
 -14   0   4       14.83       17.09      2.93 o 
 -13   0   4        8.17        6.16      2.00 o 
 -12   0   4        0.07        2.16      2.16 o 
 -11   0   4        4.77        4.47      2.31 o 
 -10   0   4      173.36      207.28      6.93 o 
  -9   0   4      582.03      699.47     64.99 o 
  -8   0   4      628.66      674.19     59.67 o 
  -7   0   4       17.76       21.12      1.96 o 
  -6   0   4        1.53        0.84      0.74 o 
  -5   0   4       25.74       28.25      1.65 o 
  -4   0   4      152.88      170.14      5.92 o 
  -3   0   4      542.04      479.31     23.80 o 
  -2   0   4      988.05      856.89     35.21 o 
  -1   0   4      219.36      192.65     10.40 o 
   0   0   4       12.31       11.46      1.07 o 
   1   0   4      300.64      310.51     27.87 o 
   2   0   4       36.10       46.68      5.31 o 
   3   0   4       38.95       47.01      3.23 o 
   4   0   4     2061.92     2237.69     14.47 o 
   5   0   4       81.29       83.57      3.47 o 
   6   0   4      140.24      192.83      4.17 o 
   7   0   4       15.86       19.50      1.69 o 
   8   0   4       41.85       35.98      2.17 o 
   9   0   4        0.39       -0.62      1.77 o 
  10   0   4        4.44        4.00      2.31 o 
  11   0   4       37.45       43.12      4.16 o 
  12   0   4        0.24       -0.46      2.31 o 
  13   0   4        6.54       10.32      3.08 o 
 -16   1   4       11.09        8.14      2.39 o 
 -15   1   4       18.46       14.55      2.12 o 
 -14   1   4       36.26       36.79      2.78 o 
 -13   1   4        7.84        7.60      1.45 o 
 -12   1   4       87.54       95.10      5.14 o 
 -11   1   4       71.41       70.76      2.66 o 
 -10   1   4        0.51        0.71      0.97 o 
  -9   1   4       12.55        9.91      1.13 o 
  -8   1   4        9.22        8.25      0.85 o 
  -7   1   4      170.39      161.10      3.07 o 
  -6   1   4       32.33       37.59      2.00 o 
  -5   1   4        3.10        4.29      0.64 o 
  -4   1   4       24.72       29.93      0.94 o 
  -3   1   4      258.30      254.49      8.95 o 
  -2   1   4      306.93      260.05     11.64 o 
  -1   1   4     1084.22     1040.02     66.05 o 
   0   1   4      107.33       82.57      2.35 o 
   1   1   4      673.63      740.41     37.30 o 
   2   1   4        3.87       11.32      0.77 o 
   3   1   4        0.89        1.92      0.64 o 
   4   1   4       34.79       40.25      1.52 o 
   5   1   4       23.02       26.71      1.18 o 
   6   1   4       46.22       45.09      1.53 o 
   7   1   4        6.53        8.58      1.20 o 
   8   1   4        0.03        0.00      0.98 o 
   9   1   4        5.31        3.26      1.22 o 
  10   1   4        8.88        9.23      1.56 o 
  11   1   4      133.97      136.11      4.17 o 
  12   1   4        6.54        8.72      3.39 o 
  13   1   4        1.28        3.46      1.85 o 
 -15   2   4       26.37       26.22      2.24 o 
 -14   2   4        1.88        0.81      1.28 o 
 -13   2   4        0.39        0.58      1.15 o 
 -12   2   4      127.12      109.15      6.98 o 
 -11   2   4        6.96        9.40      1.38 o 
 -10   2   4        0.23       -1.06      1.04 o 
  -9   2   4       25.96       30.19      1.89 o 
  -8   2   4       54.94       64.08      4.50 o 
  -7   2   4       39.71       43.48      2.86 o 
  -6   2   4        0.03        0.30      0.68 o 
  -5   2   4     1062.19     1180.30     19.61 o 
  -4   2   4      420.79      450.72     14.73 o 
  -3   2   4      171.89      164.32      2.19 o 
  -2   2   4       76.09       86.74      1.75 o 
  -1   2   4        0.15       -0.27      0.50 o 
   0   2   4      531.03      622.22      9.37 o 
   1   2   4      307.37      335.58      4.91 o 
   2   2   4      100.62      121.60      5.65 o 
   3   2   4        1.13        1.28      0.57 o 
   4   2   4        0.23       -0.01      0.60 o 
   5   2   4       90.40       81.18      1.88 o 
   6   2   4        4.67        4.91      1.18 o 
   7   2   4      303.26      309.34      7.68 o 
   8   2   4      319.64      320.48      5.37 o 
   9   2   4        0.33       -0.54      1.42 o 
  10   2   4        0.09       -1.87      1.25 o 
  11   2   4        0.81        1.81      1.58 o 
  12   2   4        3.35        0.88      1.59 o 
 -13   3   4        0.01       -0.87      1.16 o 
 -12   3   4        0.06        1.03      1.22 o 
 -11   3   4        0.22       -0.95      1.27 o 
 -10   3   4        2.54        0.23      1.32 o 
  -9   3   4      267.79      284.71      6.40 o 
  -8   3   4     1034.97     1161.48     87.19 o 
  -7   3   4       34.84       37.34      2.12 o 
  -6   3   4        0.04        0.69      1.13 o 
  -5   3   4       42.57       42.85      2.15 o 
  -4   3   4        2.36        2.67      0.82 o 
  -3   3   4       33.17       35.19      1.70 o 
  -2   3   4       21.77       24.83      2.03 o 
  -1   3   4        0.05       -0.15      1.11 o 
   0   3   4        3.37        3.40      1.62 o 
   1   3   4       18.83       20.04      2.06 o 
   2   3   4      116.27      100.70      3.65 o 
   3   3   4      285.20      277.76      6.20 o 
   4   3   4     1120.44     1232.30     82.47 o 
   5   3   4      101.60      102.80     12.09 o 
   6   3   4      124.66      117.79      7.01 o 
   7   3   4        2.96        1.92      1.62 o 
   8   3   4        0.08        1.03      1.40 o 
   9   3   4       10.44        7.98      2.46 o 
  10   3   4        0.35        2.47      1.58 o 
  11   3   4        9.66       10.93      2.18 o 
 -11   4   4       50.35       59.29      3.70 o 
 -10   4   4       26.61       24.99      4.16 o 
  -9   4   4        0.62       -0.17      1.85 o 
  -8   4   4       16.12       17.28      2.23 o 
  -7   4   4        1.43        1.78      1.92 o 
  -6   4   4       15.56       18.50      2.23 o 
  -5   4   4       36.24       35.28      2.15 o 
  -4   4   4      113.31      117.56      3.54 o 
  -3   4   4      166.13      172.81      8.28 o 
  -2   4   4       34.55       39.96      3.00 o 
  -1   4   4       39.02       39.81      2.76 o 
   0   4   4      110.07      111.90      4.13 o 
   1   4   4       58.73       55.94      3.09 o 
   2   4   4        8.40        8.27      1.69 o 
   3   4   4       84.91       75.81      3.70 o 
   4   4   4       30.45       29.17      2.61 o 
   5   4   4        0.07        0.11      1.46 o 
   6   4   4       41.42       34.19      2.88 o 
   7   4   4       39.13       39.18      3.21 o 
   8   4   4       15.32       15.17      2.18 o 
   9   4   4       39.45       36.89      5.70 o 
  -7   5   4        0.24        1.94      1.62 o 
  -6   5   4        0.00        0.52      1.92 o 
  -5   5   4       21.43       23.63      2.59 o 
  -4   5   4       27.96       26.16      2.57 o 
  -3   5   4        7.22        7.63      2.52 o 
  -2   5   4        2.52        4.48      2.54 o 
  -1   5   4       35.26       41.73      4.93 o 
   0   5   4      207.57      234.58      6.47 o 
   1   5   4        7.66        7.46      1.77 o 
   2   5   4        1.39        0.25      1.37 o 
   3   5   4        4.14        3.70      2.39 o 
   4   5   4        5.09        4.23      1.42 o 
   5   5   4        0.28       -0.10      1.33 o 
 -15   1   5       29.45       29.66      5.31 o 
 -14   1   5       14.55       14.61      1.77 o 
 -13   1   5       23.81       28.15      2.29 o 
 -12   1   5       95.45      106.57      6.17 o 
 -11   1   5       56.76       51.86      2.26 o 
 -10   1   5        4.40        3.23      1.12 o 
  -9   1   5        7.65        8.34      1.09 o 
  -8   1   5        0.72        0.45      0.75 o 
  -7   1   5       14.55       16.01      1.04 o 
  -6   1   5       71.15       77.07      2.81 o 
  -5   1   5       40.16       33.68      1.10 o 
  -4   1   5       11.32       10.69      0.90 o 
  -3   1   5      286.05      339.42      7.31 o 
  -2   1   5      661.03      650.79     14.27 o 
  -1   1   5       91.85       96.23      8.57 o 
   0   1   5       12.36       13.03      1.12 o 
   1   1   5     1064.38     1111.05     10.58 o 
   2   1   5       86.01       71.81      2.33 o 
   3   1   5      137.75      188.06      2.70 o 
   4   1   5        9.74        7.24      0.84 o 
   5   1   5        3.37        3.73      0.79 o 
   6   1   5        3.56        5.41      0.87 o 
   7   1   5        1.34       -0.18      0.82 o 
   8   1   5        1.84        3.13      1.12 o 
   9   1   5       20.46       21.69      1.86 o 
  10   1   5       22.04       27.21      2.03 o 
  11   1   5       11.44        9.83      1.56 o 
  12   1   5        0.52        2.71      2.31 o 
  13   1   5       33.46       38.04      4.77 o 
 -15   2   5       26.11       27.63      3.87 o 
 -14   2   5       16.59       16.46      1.89 o 
 -13   2   5        7.58        6.21      1.39 o 
 -12   2   5       50.90       47.70      2.46 o 
 -11   2   5       91.11       85.38      4.55 o 
 -10   2   5        3.17        3.55      1.35 o 
  -9   2   5       20.19       21.28      1.67 o 
  -8   2   5       50.91       56.17      2.30 o 
  -7   2   5       11.80       11.77      1.30 o 
  -6   2   5        5.42        5.97      0.81 o 
  -5   2   5        5.35        4.92      0.79 o 
  -4   2   5      237.80      257.44      6.83 o 
  -3   2   5      102.38       84.20      1.52 o 
  -2   2   5      159.51      167.36      5.82 o 
  -1   2   5      204.50      222.99      5.95 o 
   0   2   5      353.41      383.98     27.42 o 
   1   2   5      272.78      276.25      8.68 o 
   2   2   5        3.39        3.57      0.99 o 
   3   2   5        0.55        0.77      0.84 o 
   4   2   5        2.70        1.56      0.88 o 
   5   2   5        6.04        7.04      1.30 o 
   6   2   5       73.21       75.14      3.62 o 
   7   2   5        9.16        9.70      1.90 o 
   8   2   5       69.37       66.18      3.85 o 
   9   2   5       10.06       12.05      2.03 o 
  10   2   5        0.56        0.38      1.62 o 
  11   2   5       16.35       17.30      2.32 o 
  12   2   5       62.16       67.17      4.77 o 
 -13   3   5        1.33       -0.46      1.37 o 
 -12   3   5        0.59        1.00      1.23 o 
 -11   3   5        2.80        3.10      1.34 o 
 -10   3   5        0.03        0.00      1.27 o 
  -9   3   5       40.93       40.89      2.60 o 
  -8   3   5       37.47       39.10      2.51 o 
  -7   3   5        2.76        0.37      2.16 o 
  -6   3   5      304.10      379.16      7.62 o 
  -5   3   5       76.08       79.82      2.90 o 
  -4   3   5        0.32        0.51      0.84 o 
  -3   3   5       78.10       84.11      4.31 o 
  -2   3   5       15.89       18.47      1.90 o 
  -1   3   5        0.05       -1.26      1.18 o 
   0   3   5        0.05       -0.77      1.31 o 
   1   3   5        1.67        0.31      2.00 o 
   2   3   5       12.84       14.35      4.83 o 
   3   3   5        0.82       -0.36      1.01 o 
   4   3   5        0.34        2.46      2.39 o 
   5   3   5       77.41       75.01      7.93 o 
   6   3   5       83.36       83.07      4.47 o 
   7   3   5       18.65       15.25      2.29 o 
   8   3   5       45.29       43.96      3.70 o 
   9   3   5       25.22       29.41      2.99 o 
  10   3   5        1.71        2.40      1.79 o 
 -11   4   5      113.53      131.79      5.54 o 
 -10   4   5        3.12        4.03      1.90 o 
  -9   4   5       36.95       44.03      6.01 o 
  -8   4   5        0.26       -0.47      1.62 o 
  -7   4   5        1.77        1.42      1.54 o 
  -6   4   5        3.96        5.39      1.74 o 
  -5   4   5        2.02       -0.01      1.15 o 
  -4   4   5       10.99        8.94      1.53 o 
  -3   4   5      348.83      363.06     10.55 o 
  -2   4   5       18.94       19.56      2.26 o 
  -1   4   5      157.69      157.68      5.17 o 
   0   4   5        5.45        6.87      2.77 o 
   1   4   5      104.93      110.12      4.51 o 
   2   4   5       28.17       30.73      5.70 o 
   3   4   5      155.13      168.27      5.66 o 
   4   4   5        0.83        0.86      1.40 o 
   5   4   5       16.90       16.41      2.34 o 
   6   4   5        0.26       -0.73      1.51 o 
   7   4   5        8.04        7.47      1.90 o 
   8   4   5        6.16        3.91      2.85 o 
  -6   5   5        1.54        2.75      1.66 o 
  -5   5   5        3.61        4.71      1.32 o 
  -4   5   5       13.67       12.25      1.59 o 
  -3   5   5       14.72       12.29      1.56 o 
  -2   5   5        8.56        6.78      2.46 o 
  -1   5   5       17.68       13.71      3.23 o 
   0   5   5        0.15        0.52      1.51 o 
   1   5   5      117.59      131.88      9.47 o 
   2   5   5        0.25        1.40      1.62 o 
   3   5   5        9.50       10.25      2.06 o 
   4   5   5        4.19        4.88      1.69 o 
 -16   0   6       30.58       32.19      3.85 o 
 -15   0   6       16.03       10.63      2.46 o 
 -14   0   6        1.31        1.08      2.16 o 
 -13   0   6        7.28        3.08      2.16 o 
 -12   0   6        1.59        0.00      2.16 o 
 -11   0   6        9.13        5.91      1.55 o 
 -10   0   6        0.43       -0.31      1.20 o 
  -9   0   6       76.79       79.92      5.66 o 
  -8   0   6        2.64        1.18      0.80 o 
  -7   0   6       33.84       28.61      2.51 o 
  -6   0   6      147.57      181.49      8.80 o 
  -5   0   6      454.76      440.51      9.82 o 
  -4   0   6      620.50      581.39      6.12 o 
  -3   0   6      135.92      139.83      6.93 o 
  -2   0   6      399.69      373.41      8.77 o 
  -1   0   6      386.94      335.70      4.29 o 
   0   0   6       82.96       69.45      4.23 o 
   1   0   6      121.85      123.80      2.96 o 
   2   0   6       18.35       15.70      1.77 o 
   3   0   6       51.47       70.04      6.85 o 
   4   0   6       41.12       32.62      1.90 o 
   5   0   6        0.12       -0.77      0.98 o 
   6   0   6       70.51       60.52      2.76 o 
   7   0   6       13.21       13.33      1.79 o 
   8   0   6        1.14        1.91      1.28 o 
   9   0   6       63.84       62.54      3.23 o 
  10   0   6       23.62       25.10      3.85 o 
  11   0   6        0.79        3.08      2.77 o 
  12   0   6       40.12       42.97      4.93 o 
 -15   1   6       21.46       19.87      2.39 o 
 -14   1   6       36.01       33.00      2.24 o 
 -13   1   6        2.34        1.86      1.27 o 
 -12   1   6       20.26       19.61      1.83 o 
 -11   1   6      114.23      121.19      6.60 o 
 -10   1   6       10.90        8.55      1.21 o 
  -9   1   6       48.72       51.04      3.36 o 
  -8   1   6       34.98       34.83      1.90 o 
  -7   1   6       80.18       88.61      1.85 o 
  -6   1   6        0.17       -0.23      0.61 o 
  -5   1   6        0.17        0.32      0.59 o 
  -4   1   6      365.96      337.07      6.66 o 
  -3   1   6      256.58      253.11      7.83 o 
  -2   1   6      504.08      543.24     16.98 o 
  -1   1   6        1.72        0.57      0.52 o 
   0   1   6        4.53        6.97      0.94 o 
   1   1   6       73.28       60.51      2.91 o 
   2   1   6      243.10      293.25     11.15 o 
   3   1   6       75.05       87.21      1.97 o 
   4   1   6        0.12        0.38      0.68 o 
   5   1   6      102.28      101.23      2.34 o 
   6   1   6       22.25       21.75      1.38 o 
   7   1   6        0.03        0.20      0.87 o 
   8   1   6       56.98       60.23      3.21 o 
   9   1   6       81.60       78.24      3.75 o 
  10   1   6       10.72        9.41      1.84 o 
  11   1   6        0.17        0.30      1.85 o 
  12   1   6        9.39        4.77      2.93 o 
 -14   2   6       45.30       38.94      4.13 o 
 -13   2   6        1.47        1.13      1.18 o 
 -12   2   6        3.00        3.73      1.33 o 
 -11   2   6       95.57       98.22      3.22 o 
 -10   2   6       90.24      104.12      3.22 o 
  -9   2   6      142.74      149.26      9.59 o 
  -8   2   6        1.34        2.08      1.15 o 
  -7   2   6       48.64       55.49      3.76 o 
  -6   2   6      115.03      112.41      4.13 o 
  -5   2   6        9.25       10.26      0.81 o 
  -4   2   6       90.27       81.48      2.00 o 
  -3   2   6       29.33       38.30      2.13 o 
  -2   2   6      527.65      567.13     43.71 o 
  -1   2   6       58.37       75.99      3.87 o 
   0   2   6        2.70        6.72      1.14 o 
   1   2   6      359.87      408.42      5.49 o 
   2   2   6      319.49      343.40      9.51 o 
   3   2   6       47.86       47.58      4.28 o 
   4   2   6        4.02        4.20      1.14 o 
   5   2   6       45.37       51.74      2.29 o 
   6   2   6        2.06        0.92      1.74 o 
   7   2   6       15.32       16.33      2.85 o 
   8   2   6       89.76       85.59      4.24 o 
   9   2   6       39.09       41.03      3.32 o 
  10   2   6       16.58       17.91      2.63 o 
  11   2   6       26.38       33.00      3.33 o 
 -13   3   6        6.22        9.64      1.99 o 
 -12   3   6        0.74        0.13      1.69 o 
 -11   3   6        1.30        2.31      1.62 o 
 -10   3   6        1.19        0.92      1.85 o 
  -9   3   6        0.52        0.24      1.90 o 
  -8   3   6       57.74       64.85      8.93 o 
  -7   3   6      306.71      355.28      7.51 o 
  -6   3   6      654.35      836.64     36.34 o 
  -5   3   6      281.80      324.10     11.74 o 
  -4   3   6      256.07      275.70      7.85 o 
  -3   3   6        3.16       15.30      8.29 o 
  -2   3   6       43.14       54.99     15.25 o 
  -1   3   6        4.28        3.61      1.43 o 
   0   3   6        3.30        2.25      1.15 o 
   1   3   6        0.15       -0.89      0.97 o 
   2   3   6        7.81        5.88      1.27 o 
   3   3   6       40.79       35.27      3.52 o 
   4   3   6       84.56       82.07      7.24 o 
   5   3   6      364.48      372.27      8.33 o 
   6   3   6      191.22      196.74     15.09 o 
   7   3   6       44.46       51.48      7.70 o 
   8   3   6       45.25       39.57      3.27 o 
   9   3   6       60.01       63.08      4.54 o 
 -10   4   6       86.86      100.59      7.78 o 
  -9   4   6        2.93        2.69      1.85 o 
  -8   4   6        7.48        9.26      2.39 o 
  -7   4   6        0.03        1.19      1.46 o 
  -6   4   6        4.49        5.11      1.79 o 
  -5   4   6        0.42        0.50      1.13 o 
  -4   4   6        4.77        4.82      1.32 o 
  -3   4   6       97.92       87.49      3.85 o 
  -2   4   6      172.21      233.05     28.41 o 
  -1   4   6        0.17       -0.78      1.92 o 
   0   4   6        7.87        7.31      1.77 o 
   1   4   6       19.98       21.15      3.85 o 
   2   4   6      158.82      163.75     27.64 o 
   3   4   6        1.05        1.84      1.73 o 
   4   4   6       23.98       19.11      2.85 o 
   5   4   6        2.30        3.10      1.88 o 
   6   4   6        4.09        1.89      2.16 o 
   7   4   6        0.34        0.46      1.62 o 
  -5   5   6        0.03       -0.74      1.08 o 
  -4   5   6       23.34       21.21      1.90 o 
  -3   5   6       17.72       18.48      1.77 o 
  -2   5   6       12.45       10.93      2.62 o 
  -1   5   6       40.35       42.04      4.77 o 
   0   5   6       52.08       53.39      3.65 o 
   1   5   6       50.40       54.66      9.32 o 
   2   5   6        6.14        8.85      2.12 o 
 -15   1   7        3.81        3.67      1.42 o 
 -14   1   7       41.20       40.74      3.07 o 
 -13   1   7       38.32       42.72      2.35 o 
 -12   1   7       19.14       23.14      1.82 o 
 -11   1   7        0.72        1.70      1.08 o 
 -10   1   7       73.75       73.05      3.07 o 
  -9   1   7       38.08       35.55      1.55 o 
  -8   1   7        6.71        7.88      0.88 o 
  -7   1   7        3.82        4.35      0.77 o 
  -6   1   7       47.68       46.28      1.73 o 
  -5   1   7      119.84      119.33      3.20 o 
  -4   1   7        5.71        3.98      0.57 o 
  -3   1   7        5.47        3.12      0.54 o 
  -2   1   7      278.72      293.71      9.61 o 
  -1   1   7      375.56      305.00     23.67 o 
   0   1   7        6.08        4.05      0.95 o 
   1   1   7        0.13       -0.21      0.73 o 
   2   1   7       45.69       39.30      2.64 o 
   3   1   7       10.33        7.04      1.12 o 
   4   1   7       56.16       54.25      2.21 o 
   5   1   7       34.16       32.57      1.86 o 
   6   1   7        0.05        0.55      0.99 o 
   7   1   7        2.65        2.40      1.17 o 
   8   1   7       16.47       13.91      2.62 o 
   9   1   7        0.01        4.67      1.73 o 
  10   1   7       15.09       16.45      2.26 o 
  11   1   7       29.81       28.34      2.76 o 
 -14   2   7       27.19       31.35      2.28 o 
 -13   2   7        7.58        6.09      1.45 o 
 -12   2   7        5.32        6.38      1.33 o 
 -11   2   7       19.63       17.71      1.71 o 
 -10   2   7        9.27        9.17      1.46 o 
  -9   2   7      259.35      292.71     14.80 o 
  -8   2   7      222.44      266.72     15.48 o 
  -7   2   7      402.68      445.65     15.55 o 
  -6   2   7        0.15        0.16      0.83 o 
  -5   2   7       59.94       60.64      1.82 o 
  -4   2   7        7.31        5.77      0.86 o 
  -3   2   7        1.48        0.24      0.97 o 
  -2   2   7       33.25       25.31      1.62 o 
  -1   2   7       68.85       75.86      2.53 o 
   0   2   7       58.62       64.83      5.23 o 
   1   2   7      115.02      115.25      3.13 o 
   2   2   7       77.98       82.11      2.71 o 
   3   2   7       58.01       60.31      3.76 o 
   4   2   7      119.10      137.19      3.63 o 
   5   2   7       84.02       88.24      4.28 o 
   6   2   7      110.00      131.20      9.09 o 
   7   2   7       85.54      101.10      4.68 o 
   8   2   7       15.54       15.86      2.34 o 
   9   2   7        0.35        1.69      2.62 o 
  10   2   7        0.57        2.39      1.85 o 
 -13   3   7        0.40       -0.15      1.85 o 
 -12   3   7        2.66        2.79      1.77 o 
 -11   3   7        2.88        2.00      1.74 o 
 -10   3   7        1.62        1.52      1.66 o 
  -9   3   7        0.48       -1.32      1.55 o 
  -8   3   7        4.81        2.02      1.55 o 
  -7   3   7       41.31       44.57      3.07 o 
  -6   3   7       38.82       38.69      3.77 o 
  -5   3   7       99.31      120.50      4.38 o 
  -4   3   7       45.08       51.12      2.13 o 
  -3   3   7       16.80       18.28      1.71 o 
  -2   3   7        0.12        0.27      1.09 o 
  -1   3   7       16.13       13.45      1.56 o 
   0   3   7       11.00        9.27      1.50 o 
   1   3   7        2.76        2.99      1.36 o 
   2   3   7        0.38        2.15      1.78 o 
   3   3   7        0.16        0.73      1.25 o 
   4   3   7        0.53       -0.17      1.59 o 
   5   3   7        4.30        3.53      1.90 o 
   6   3   7        2.03        1.38      1.90 o 
   7   3   7       42.85       47.73      3.64 o 
   8   3   7        4.61        4.72      2.03 o 
   9   3   7        4.58        4.31      2.10 o 
 -10   4   7       70.74      106.11     11.01 o 
  -9   4   7        3.84        1.97      1.92 o 
  -8   4   7        1.69        0.30      1.55 o 
  -7   4   7       18.07       18.89      2.43 o 
  -6   4   7       23.20       23.92      2.67 o 
  -5   4   7       15.27       15.01      1.82 o 
  -4   4   7        0.33        0.37      1.17 o 
  -3   4   7        0.63        1.01      1.20 o 
  -2   4   7       78.71       84.57      4.17 o 
  -1   4   7        9.38        9.86      2.01 o 
   0   4   7        1.86        0.77      1.63 o 
   1   4   7        9.29        9.45      2.10 o 
   2   4   7      165.28      176.48     33.88 o 
   3   4   7       20.18       21.79      2.65 o 
   4   4   7       14.55       11.09      2.18 o 
   5   4   7        2.00        1.71      1.92 o 
   6   4   7       12.33       17.54      4.77 o 
  -3   5   7        2.06        2.93      1.56 o 
  -2   5   7        1.60        2.31      2.16 o 
 -15   0   8       23.85       19.87      3.39 o 
 -14   0   8        3.53        3.39      2.62 o 
 -13   0   8      176.12      170.48      7.08 o 
 -12   0   8       67.41       61.35      2.99 o 
 -11   0   8       34.46       38.00      3.02 o 
 -10   0   8       73.44       70.64      4.85 o 
  -9   0   8        1.05        1.22      0.96 o 
  -8   0   8        4.61        4.40      0.95 o 
  -7   0   8       10.93       10.63      1.45 o 
  -6   0   8       69.83       57.17      2.06 o 
  -5   0   8      584.41      644.38     22.33 o 
  -4   0   8     1047.82      940.30     15.86 o 
  -3   0   8        0.03        0.19      0.68 o 
  -2   0   8        0.52       -0.45      0.50 o 
  -1   0   8      194.46      136.39      2.99 o 
   0   0   8       42.47       35.90      3.16 o 
   1   0   8      347.02      324.86      5.21 o 
   2   0   8      172.96      177.47      8.70 o 
   3   0   8      191.98      196.23     15.09 o 
   4   0   8        0.11       -0.73      1.14 o 
   5   0   8       27.31       28.89      2.17 o 
   6   0   8      127.46      139.69     19.79 o 
   7   0   8      119.98      101.18      5.24 o 
   8   0   8      115.40      123.05      5.85 o 
   9   0   8        0.12        0.31      1.85 o 
 -15   1   8        3.22        3.48      1.34 o 
 -14   1   8       14.44       15.88      1.82 o 
 -13   1   8       33.14       32.32      2.57 o 
 -12   1   8       75.97       75.60      3.05 o 
 -11   1   8      112.54      105.39      3.80 o 
 -10   1   8      121.48      120.64      3.93 o 
  -9   1   8        2.23        2.53      0.85 o 
  -8   1   8      213.72      234.45      9.72 o 
  -7   1   8        0.83        0.32      0.70 o 
  -6   1   8       70.98       65.32      2.40 o 
  -5   1   8        0.18        0.49      0.60 o 
  -4   1   8       11.36       10.00      0.90 o 
  -3   1   8       37.11       36.72      1.61 o 
  -2   1   8       77.80       68.03      4.71 o 
  -1   1   8      411.06      429.34      5.36 o 
   0   1   8      137.09      119.90     11.45 o 
   1   1   8      101.17      100.56      5.44 o 
   2   1   8       15.27       14.49      1.36 o 
   3   1   8       43.79       49.99      2.74 o 
   4   1   8      154.73      153.41      4.71 o 
   5   1   8       20.77       19.73      1.74 o 
   6   1   8       67.41       56.49      2.51 o 
   7   1   8       11.97       11.72      1.53 o 
   8   1   8        2.36        1.88      1.70 o 
   9   1   8       22.73       23.25      8.08 o 
  10   1   8       23.03       21.92      4.16 o 
 -14   2   8        0.07       -0.24      1.58 o 
 -13   2   8        0.76       -0.57      1.51 o 
 -12   2   8        0.01        0.38      1.42 o 
 -11   2   8        0.42        0.99      1.48 o 
 -10   2   8        7.35        9.33      1.84 o 
  -9   2   8      147.26      164.82     17.40 o 
  -8   2   8      219.09      247.88     11.40 o 
  -7   2   8        0.10        0.18      0.98 o 
  -6   2   8        4.68        4.02      1.00 o 
  -5   2   8        5.83        3.32      0.94 o 
  -4   2   8        8.83        6.70      0.89 o 
  -3   2   8        5.71        4.12      1.12 o 
  -2   2   8        2.25        3.21      1.00 o 
  -1   2   8       32.37       32.98      1.89 o 
   0   2   8        3.95        6.21      1.26 o 
   1   2   8       13.30       10.63      1.39 o 
   2   2   8       32.77       38.41      2.03 o 
   3   2   8       85.60       84.96      3.03 o 
   4   2   8      141.26      153.11      4.01 o 
   5   2   8        1.28        3.46      1.42 o 
   6   2   8       21.97       20.37      2.50 o 
   7   2   8        3.80        3.62      1.85 o 
   8   2   8        1.45       -0.67      1.58 o 
   9   2   8        0.39        0.11      1.99 o 
 -12   3   8        2.61        4.18      1.88 o 
 -11   3   8        2.92        1.02      1.77 o 
 -10   3   8       27.29       34.44      3.93 o 
  -9   3   8        1.53        0.29      1.58 o 
  -8   3   8       12.60       12.47      2.12 o 
  -7   3   8        4.27        3.58      1.58 o 
  -6   3   8        0.82       -0.08      1.77 o 
  -5   3   8      260.22      284.89     10.60 o 
  -4   3   8      233.87      244.15      3.91 o 
  -3   3   8        6.09        7.30      2.33 o 
  -2   3   8        7.55        4.23      1.24 o 
  -1   3   8        8.99        9.28      1.58 o 
   0   3   8       14.28       13.77      1.76 o 
   1   3   8        4.19        3.26      1.37 o 
   2   3   8        2.95        3.65      1.33 o 
   3   3   8        9.48       13.08      2.04 o 
   4   3   8       14.08       15.46      2.31 o 
   5   3   8       28.66       27.32      2.85 o 
   6   3   8       13.43       15.51      3.93 o 
   7   3   8       44.69       48.51      3.79 o 
  -9   4   8       13.22       11.94      2.28 o 
  -8   4   8       11.71       14.66      2.54 o 
  -7   4   8       16.76       18.67      2.55 o 
  -6   4   8       11.54       13.66      2.26 o 
  -5   4   8        1.14        1.39      1.26 o 
  -4   4   8        3.11        3.46      1.26 o 
  -3   4   8        0.62        1.47      1.18 o 
  -2   4   8        6.47        4.46      1.90 o 
  -1   4   8        3.46        0.79      1.62 o 
   0   4   8       13.96       12.14      3.85 o 
   1   4   8       19.94       21.52      2.61 o 
   2   4   8        0.50        3.03      2.31 o 
   3   4   8       18.58       19.89      5.77 o 
   4   4   8       12.13       19.65      5.47 o 
 -14   1   9       25.47       25.10      2.04 o 
 -13   1   9        1.38        1.85      1.20 o 
 -12   1   9       29.78       28.27      1.92 o 
 -11   1   9      222.26      215.66     12.36 o 
 -10   1   9        0.10        0.18      0.98 o 
  -9   1   9      108.70      114.78      2.82 o 
  -8   1   9        3.16        4.46      1.05 o 
  -7   1   9       99.01       98.78      6.85 o 
  -6   1   9       17.52       13.48      1.10 o 
  -5   1   9       10.81       12.42      1.11 o 
  -4   1   9        0.93        0.92      0.69 o 
  -3   1   9        1.16        1.02      0.67 o 
  -2   1   9      184.84      171.06      5.84 o 
  -1   1   9       18.04       21.19      1.56 o 
   0   1   9        1.78        2.01      1.03 o 
   1   1   9      184.36      174.95      5.33 o 
   2   1   9       18.08       16.96      1.67 o 
   3   1   9      320.86      324.96     15.64 o 
   4   1   9       34.13       38.51      2.32 o 
   5   1   9        3.66        2.26      1.24 o 
   6   1   9        1.23        1.14      1.11 o 
   7   1   9       22.13       23.16      2.54 o 
   8   1   9        2.59        0.08      1.63 o 
   9   1   9        5.09        4.88      2.08 o 
 -13   2   9        9.24        8.35      1.88 o 
 -12   2   9        0.01       -0.17      1.51 o 
 -11   2   9       24.15       23.12      2.46 o 
 -10   2   9        7.29       10.08      2.85 o 
  -9   2   9       30.27       32.23      2.76 o 
  -8   2   9      175.47      182.12     16.06 o 
  -7   2   9      153.03      157.51      3.37 o 
  -6   2   9       23.73       23.85      1.61 o 
  -5   2   9        2.27        2.83      0.90 o 
  -4   2   9       43.83       45.40      1.74 o 
  -3   2   9        3.95        3.76      0.90 o 
  -2   2   9       23.53       19.20      1.65 o 
  -1   2   9        0.31        1.26      1.21 o 
   0   2   9        0.84        0.28      0.97 o 
   1   2   9       19.48       22.41      3.94 o 
   2   2   9       24.00       20.73      1.74 o 
   3   2   9        0.20       -1.55      1.27 o 
   4   2   9       17.36       18.71      1.83 o 
   5   2   9      157.08      164.09      5.77 o 
   6   2   9       15.45       16.67      2.56 o 
   7   2   9       33.28       29.55      4.16 o 
   8   2   9        0.01       -0.38      1.52 o 
 -11   3   9        8.91       10.98      2.40 o 
 -10   3   9        4.94        7.40      2.06 o 
  -9   3   9        0.97        0.76      1.62 o 
  -8   3   9        4.41        5.98      1.95 o 
  -7   3   9        0.17       -0.85      1.62 o 
  -6   3   9        3.28        8.38      4.62 o 
  -5   3   9        9.05        7.97      1.19 o 
  -4   3   9        0.94        0.90      0.96 o 
  -3   3   9        1.72        0.06      1.15 o 
  -2   3   9       26.48       29.27      2.25 o 
  -1   3   9       20.83       23.74      2.07 o 
   0   3   9       15.35       13.01      1.67 o 
   1   3   9       10.82        7.86      1.60 o 
   2   3   9       15.77       18.26      1.84 o 
   3   3   9        4.62        6.13      2.07 o 
   4   3   9        0.85       -0.03      1.62 o 
   5   3   9        3.56        4.51      1.85 o 
   6   3   9        0.22       -1.60      1.79 o 
  -8   4   9        2.11        4.35      1.92 o 
  -7   4   9       19.29       21.95      2.76 o 
  -6   4   9        0.01       -1.41      1.40 o 
  -5   4   9       24.60       23.28      2.66 o 
  -4   4   9        4.12        5.30      1.45 o 
  -3   4   9        2.06        2.94      1.42 o 
  -2   4   9        0.00       -2.06      1.40 o 
  -1   4   9        0.87       -0.95      4.16 o 
   0   4   9        1.40        2.28      1.88 o 
   1   4   9        3.24        4.16      2.77 o 
   2   4   9       14.81       22.76      3.85 o 
   3   4   9       37.95       41.24      6.85 o 
 -14   0  10      319.52      280.74      9.09 o 
 -13   0  10        8.98        8.01      2.46 o 
 -12   0  10      259.53      247.38     25.79 o 
 -11   0  10       38.98       43.83      6.95 o 
 -10   0  10        7.16        6.20      1.62 o 
  -9   0  10        1.80        2.10      1.02 o 
  -8   0  10        9.96       11.15      1.54 o 
  -7   0  10        5.47        6.06      1.28 o 
  -6   0  10        8.10        5.14      1.23 o 
  -5   0  10       76.57       69.55      2.62 o 
  -4   0  10      225.29      211.90      7.55 o 
  -3   0  10      288.86      212.98      6.93 o 
  -2   0  10      415.51      438.90     10.32 o 
  -1   0  10      185.20      199.58      7.39 o 
   0   0  10      602.35      571.80     11.86 o 
   1   0  10       38.28       33.26      3.08 o 
   2   0  10      330.09      268.58      8.16 o 
   3   0  10        5.36        3.70      2.00 o 
   4   0  10        6.00        4.31      2.00 o 
   5   0  10        4.80        8.16      2.62 o 
   6   0  10       33.83       42.97      4.31 o 
   7   0  10       30.11       34.19      4.00 o 
   8   0  10       64.37       71.15      5.39 o 
 -13   1  10        1.97        2.67      1.66 o 
 -12   1  10        1.67        1.23      1.42 o 
 -11   1  10       80.52       87.57     15.92 o 
 -10   1  10      126.59      137.51      4.61 o 
  -9   1  10        7.72        7.12      1.52 o 
  -8   1  10       11.69       12.78      1.26 o 
  -7   1  10       44.13       48.58      3.09 o 
  -6   1  10       50.44       47.61      1.81 o 
  -5   1  10       41.44       37.71      2.58 o 
  -4   1  10        0.63       -0.23      0.69 o 
  -3   1  10       81.48       72.69      2.82 o 
  -2   1  10        7.09        3.32      0.89 o 
  -1   1  10        1.80        1.97      1.13 o 
   0   1  10      132.94      132.18      3.53 o 
   1   1  10       98.69       94.53      3.02 o 
   2   1  10      139.21      139.63      3.64 o 
   3   1  10        0.72        0.83      1.02 o 
   4   1  10        2.20        2.04      1.27 o 
   5   1  10       48.31       42.02      2.83 o 
   6   1  10       21.62       18.24      2.18 o 
   7   1  10        0.68        2.62      2.16 o 
   8   1  10        0.56       -0.77      2.16 o 
 -12   2  10        4.35        6.78      1.92 o 
 -11   2  10       10.19       11.12      2.08 o 
 -10   2  10       18.32       19.16      2.32 o 
  -9   2  10        0.98        2.60      1.35 o 
  -8   2  10       34.84       32.92      2.20 o 
  -7   2  10       53.23       51.97      2.89 o 
  -6   2  10       28.50       31.33      1.85 o 
  -5   2  10        1.60        1.92      0.89 o 
  -4   2  10        9.50        8.66      1.32 o 
  -3   2  10        2.05        3.26      1.02 o 
  -2   2  10        9.32        5.27      1.29 o 
  -1   2  10        4.54        4.86      1.36 o 
   0   2  10       24.28       21.90      1.81 o 
   1   2  10       16.91       17.32      1.78 o 
   2   2  10        2.20        1.92      1.12 o 
   3   2  10        1.27        0.71      1.24 o 
   4   2  10       47.21       46.22      2.55 o 
   5   2  10       29.27       35.38      3.04 o 
   6   2  10        1.13        1.90      1.95 o 
   7   2  10        0.07        1.92      1.85 o 
 -10   3  10        4.79        3.08      1.95 o 
  -9   3  10        1.64        1.81      1.69 o 
  -8   3  10        0.69       -0.83      1.51 o 
  -7   3  10       14.63       21.37      2.61 o 
  -6   3  10        1.05        0.23      1.29 o 
  -5   3  10        3.91        4.16      1.13 o 
  -4   3  10        0.34       -0.87      0.85 o 
  -3   3  10        0.39        1.22      1.06 o 
  -2   3  10       12.38       10.55      1.72 o 
  -1   3  10        0.71       -0.72      1.33 o 
   0   3  10       17.99       18.62      2.03 o 
   1   3  10        7.93        8.27      1.75 o 
   2   3  10        1.71        0.73      1.40 o 
   3   3  10        0.08        1.55      1.66 o 
   4   3  10       10.97       10.61      2.39 o 
  -5   4  10       11.95       15.02      1.89 o 
  -4   4  10       11.54       13.46      1.73 o 
  -3   4  10        3.81        4.73      1.35 o 
  -2   4  10        0.26        1.14      1.37 o 
  -1   4  10        1.59       -0.13      1.59 o 
   0   4  10       15.39       19.32      2.72 o 
 -13   1  11        9.45       49.18     28.64 o 
 -12   1  11        0.11       -0.30      1.58 o 
 -11   1  11       12.88       14.22      1.68 o 
 -10   1  11       51.87       57.17      8.68 o 
  -9   1  11        5.64        5.65      1.11 o 
  -8   1  11        0.58       -1.23      0.91 o 
  -7   1  11       47.52       48.94      1.99 o 
  -6   1  11      109.07       97.55      3.05 o 
  -5   1  11        2.69        3.34      1.16 o 
  -4   1  11        8.50        7.24      1.02 o 
  -3   1  11       87.16       78.03      3.27 o 
  -2   1  11       19.16       16.42      2.12 o 
  -1   1  11      140.05      135.87      7.65 o 
   0   1  11        5.22        5.62      1.58 o 
   1   1  11        0.02        0.79      1.46 o 
   2   1  11       43.14       37.09      2.74 o 
   3   1  11        2.01        2.39      1.51 o 
   4   1  11       28.04       26.87      2.43 o 
   5   1  11       25.66       22.68      2.37 o 
   6   1  11       52.90       56.16      3.38 o 
 -11   2  11        0.90        1.49      1.66 o 
 -10   2  11        4.99        2.52      1.88 o 
  -9   2  11       22.67       26.46      2.21 o 
  -8   2  11        1.02        0.67      1.14 o 
  -7   2  11        2.27       17.08      9.71 o 
  -6   2  11       11.84       13.31      1.41 o 
  -5   2  11       47.66       37.76      1.70 o 
  -4   2  11       53.15       50.43      1.92 o 
  -3   2  11      131.99      131.76      8.68 o 
  -2   2  11        2.84        5.44      3.33 o 
  -1   2  11       15.80       18.91      4.60 o 
   0   2  11        1.94        0.88      1.27 o 
   1   2  11        9.34       10.83      1.64 o 
   2   2  11        6.20        5.64      1.37 o 
   3   2  11       13.35       14.06      1.75 o 
   4   2  11        0.46        2.88      1.45 o 
   5   2  11        0.00       -1.39      1.55 o 
  -9   3  11        1.40        1.94      1.73 o 
  -8   3  11        0.09        0.08      1.59 o 
  -7   3  11       22.36       26.33      4.16 o 
  -6   3  11        1.85        3.17      1.48 o 
  -5   3  11        0.10        0.31      1.00 o 
  -4   3  11        0.72        0.20      0.89 o 
  -3   3  11        0.34        1.32      0.98 o 
  -2   3  11        6.87        4.90      1.30 o 
  -1   3  11       13.45        9.77      1.70 o 
   0   3  11        6.50        6.55      1.65 o 
   1   3  11       22.26       22.60      2.10 o 
   2   3  11        1.02       -0.20      1.49 o 
 -11   0  12        1.98        3.54      2.46 o 
 -10   0  12        1.39        1.08      2.31 o 
  -9   0  12       40.69       49.28      4.62 o 
  -8   0  12       38.50       42.97      4.47 o 
  -7   0  12       21.69       23.10      3.39 o 
  -6   0  12        0.14       -0.46      2.16 o 
  -5   0  12        0.85       -1.54      1.85 o 
  -4   0  12       29.65       33.57      4.00 o 
  -3   0  12       47.08       43.12      4.00 o 
  -2   0  12       48.72       55.29      4.31 o 
  -1   0  12      210.47      186.80      7.39 o 
   0   0  12      122.16      113.96      6.31 o 
   1   0  12       52.93       42.50      4.16 o 
   2   0  12       13.03       14.63      2.77 o 
   3   0  12        6.16        5.70      2.16 o 
   4   0  12        2.13        1.69      2.16 o 
   5   0  12       47.27       48.82      4.31 o 
 -11   1  12        0.55        1.35      1.62 o 
 -10   1  12        6.17        6.60      2.54 o 
  -9   1  12       14.47       13.95      1.74 o 
  -8   1  12       20.51       18.54      1.78 o 
  -7   1  12       28.34       28.17      1.98 o 
  -6   1  12        2.18        0.23      1.04 o 
  -5   1  12       23.21       21.97      4.31 o 
  -4   1  12      139.23      136.78     18.09 o 
  -3   1  12        0.63        1.38      1.69 o 
  -2   1  12       69.62       66.99      3.42 o 
  -1   1  12        8.27        6.69      1.59 o 
   0   1  12        6.27        7.47      1.69 o 
   1   1  12        8.82       10.86      1.88 o 
   2   1  12        6.68        6.55      1.84 o 
   3   1  12       28.04       30.41      3.62 o 
   4   1  12       11.59       12.58      5.24 o 
 -10   2  12       33.26       39.67      2.66 o 
  -9   2  12       39.02       48.71      2.81 o 
  -8   2  12        0.63        0.15      1.35 o 
  -7   2  12        2.99        3.53      1.12 o 
  -6   2  12       13.08       15.05      1.52 o 
  -5   2  12       28.63       26.80      2.00 o 
  -4   2  12       14.33       19.56      1.49 o 
  -3   2  12       13.35       12.65      1.32 o 
  -2   2  12        1.21        2.17      1.44 o 
  -1   2  12        3.24        2.76      1.34 o 
   0   2  12        7.76       10.65      1.71 o 
   1   2  12        4.52        3.59      1.36 o 
   2   2  12       19.19       21.41      2.04 o 
   3   2  12       53.72       59.60      3.85 o 
  -6   3  12       37.89       53.71      3.23 o 
  -5   3  12        6.03        7.49      1.45 o 
  -4   3  12        1.38        2.38      1.78 o 
  -3   3  12        4.70        4.28      1.16 o 
  -2   3  12       17.39       18.99      2.20 o 
  -1   3  12        4.84       10.70      1.89 o 
 -10   1  13       11.13        8.47      3.08 o 
  -9   1  13        0.25        0.97      1.77 o 
  -8   1  13        0.56        0.66      1.40 o 
  -7   1  13        3.63        2.55      1.77 o 
  -6   1  13       22.83       20.40      3.62 o 
  -5   1  13       40.42       38.53      2.87 o 
  -4   1  13       14.66       19.50      2.39 o 
  -3   1  13       16.61       16.43      2.21 o 
  -2   1  13       13.26       11.91      2.06 o 
  -1   1  13       11.84       10.15      1.90 o 
   0   1  13        6.02        5.95      1.77 o 
   1   1  13        1.69        2.74      1.55 o 
   2   1  13       34.99       43.91      3.32 o 
  -8   2  13        8.47       12.44      2.25 o 
  -7   2  13       24.88       24.66      2.06 o 
  -6   2  13        0.03        0.48      1.28 o 
  -5   2  13       71.81       75.63      3.52 o 
  -4   2  13        3.44        1.41      1.10 o 
  -3   2  13       14.39       10.13      1.30 o 
  -2   2  13       11.55       11.79      1.42 o 
  -1   2  13        0.00       -1.07      1.58 o 
   0   2  13        0.49        3.49      1.92 o 
  -8   0  14       47.71       47.12      4.77 o 
  -7   0  14        7.04        7.24      2.77 o 
  -6   0  14        7.05        6.93      2.77 o 
  -5   0  14        0.07       -0.77      2.31 o 
  -4   0  14        0.01       -3.08      2.16 o 
  -3   0  14        8.79       10.47      2.77 o 
  -2   0  14        4.30        4.77      2.46 o 
  -1   0  14       44.26       50.36      4.47 o 
  -6   1  14        4.17        3.91      2.01 o 
  -5   1  14        0.07        2.08      1.70 o 
  -4   1  14        6.27        6.40      1.69 o 
  -3   1  14       23.58       27.82      3.08 o 
  -2   1  14        1.21        2.13      1.79 o 
                                                 
